# Supplementary material for: Clinical features and outcomes of COVID-19 and dengue co-infection: a systematic review
Source: BMC Infect Dis. 2021 Aug 2;21:729. doi: 10.1186/s12879-021-06409-9 (PMC8327042; doi:10.1186/s12879-021-06409-9)
Supplement: Supplementary file 3 — Additional file 3. [file 12879_2021_6409_MOESM3_ESM.xlsx]

## Sheet: Sheet1
Source (author)	Month/Year	Country	Case (n)	Hospital setting	Age	Sex	Fever	Dyspnea	Headache	Cough	Fatigue	Myalgia	Diarrhea	Rash	Nausea/vomiting	Sore throat	Ageusia	Asthenia	Arthralgia	Anorexia	Retroorbital pain	Malaise	Photophobia	Low platelet	Low lymphocyte	High ALT	Low WBC	High Urea	High Ferritin	Low neutrophil	High AST	High creatinine	High D-dimer	High WBC	High CRP	Atypical lymphocytes	High ESR	High Monocyte	Hyponatramia	Lower Hb	Shock	ARDS	Multi-organ failure	Dead
Pontes RL	May, 2020	Brazil	1	Emergency	39	M	1	1	0	0	0	1	1	0	0	0	1	0	0	0	0	0	0																		0	0	0	0
Verduyn M	April, 2020	France	1	Emergency	18	M	1	1	1	1	0	1	0	1	1	0	0	1	1	1	1	0	1	1	1	0	1			1	1			0							0	0	0	0
Bicudo N	April, 2020	Brazil	1	Local hospital	56	F	1	1	1	1	0	0	1	1	1	1	1	0	0	0	0	0	0	1	1	1	1		1		1		1	0	1	1					0	0	0	0
Epelboin L	March, 2020	France	1	Not given	44	M	1	0	1	0	1	0	1	1	0	0	1	0	0	1	0	0	0	0	0	0	0			0	0			0							0	0	0	0
Kembuan GJ		Indonesia	1	Ambulatory & ICU	53	M	1	1	0	0	0	0	0	0	0	1	0	0	0	0	0	1	0	1	1		1							0							1	1	0	1
Somasetia DH	June, 2020	Indonesia	1	Ambulatory & Emergency	6	M	1	1	0	0	1	0	0	0	0	0	0	0	0	0	0	0	0	0	0	1	0	1	1	0	1	0		1	0	0				1	1	0	1	1
Estofolete CF	May, 2020	Brazil	1	Ambulatory, Emergency & ICU	60	F	1	1	1	1	0	1	0	0	0	0	0	0	0	0	1	0	0	1	0	1	0			0	1			0	0						1	1	0	1
Ratnarathon AC	Jan, 2020	Thailand	1	Ambulatory & inpatient	35	M	1	1	0	1	0	1	0	0	1	0	0	0	0	0	0	0	0	1	1	1	0		1	0	0			0						0	0	0	0	0
Radisic MV	April, 2020	Argentina	1	Inpatient	25	M	1	0	1	0	0	1	0	0	0	1	0	1	0	0	0	0	0	0	1	0	0		1	0	0		1	0	0					0	0	0	0	0
Masyeni S		Indonesia	1	Inpatient	69	F	1	0	0	1	0	1	0	0	0	0	0	0	1	0	0	0	0	0	0		1			0				0			1	1	1		0	0	0	0
Saddique A	June, 2020	Pakistan	5	ICU	43 (25-50)	M: 3, F: 2	5	3	4	3	5	0	3	3	2	0	0	0	0	0	0	0	0	5	4	4	3	4		3		3		0						1				3
Lokida D	Not mentioned	Indonesia	7	Inpatient	NA	NA																																						0
Mahajan NN	Not mentioned	India	1	Inpatient	22	F	1	0	0	0	0	0	0	0	0	0	0	0	0	0	0	0	0	0										1						0				0
Ayub J	April, 2020	India	1		68	M																																						1
The Daily Star	May 23, 2020	Bangladesh	1		NA	NA																																						0
The Daily Star	May 15, 2020	Bangladesh	1		53	M
The Print	August 8, 2020	India	1		NA	NA
